# Supplementary material for: Emergence of a Clonal Lineage of Multidrug-Resistant ESBL-Producing Salmonella Infantis Transmitted from Broilers and Broiler Meat to Humans in Italy between 2011 and 2014
Source: PLoS One. 2015 Dec 30;10(12):e0144802. doi: 10.1371/journal.pone.0144802 (PMC4696813; doi:10.1371/journal.pone.0144802)
Supplement: S1 File — (XLS) [file pone.0144802.s001.xls]

## Sheet: Table A S1 File
PFGE Key	Origin	ID	Sample context	Year	PFGE pulsotype	Group	WGS	ESC R	ESBL	Plasmid	Molecular weight	Replicon	pESI-like by conjugation attempted/obtained	Backbone	mer operon	ybt	k88	fim	IncI1 pMLST (ardA)	IncI1 pMLST (repI1)	sul1	sul3	tet(A)	dfrA1	dfrA14	aac(3)-IVa	aph(3')-Ic	aadA1	aadA2	aadA13	aph(4)-Ia	aac(6')-ly	strA	strB	fosA	floR	cmlA1	mef(B)	Ampicillin	Cefotaxime	Nalidix acid	Ciprofloxacin	Streptomycin	Kanamycin	Gentamycin	Tetracicline	Sulfamethoxazole	Trimethoprim	Chloramphenicol
46	Broiler chicken	14070755	National Monitoring	2014	A	I		Yes	CTX-M1	pESI-like	282.9	IncP		pos	pos	pos	pos	pos	pos	neg																			R	R	R	R	S	S	S	R	R	R	S
48	Broiler chicken	14070757	National Monitoring	2014	A	I		Yes	CTX-M1	pESI-like	287.6	IncP		pos	pos	pos	pos	pos	pos	neg																			R	R	R	R	S	S	S	R	R	R	S
33	Human	14005578/1	Laboratory-based surveillance	2014	A	I		Yes	CTX-M1	pESI-like	287.5	IncP		pos	pos	pos	pos	pos	pos	neg																			R	R	R	R	S	S	S	R	R	R	S
35	Human	14035093	Laboratory-based surveillance	2014	A	I	Yes	Yes	CTX-M1	pESI-like	290.1	IncP		pos	pos	pos	pos	pos	pos	neg	pos	neg	pos	pos	pos	neg	pos	neg	neg	neg	neg	neg	neg	neg	neg	neg	neg	neg	R	R	R	R	S	S	S	R	R	R	S
36	Human	14027435/17	Laboratory-based surveillance	2014	A	I		Yes	CTX-M1	pESI-like	284.0	IncP		pos	pos	pos	pos	pos	pos	neg																			R	R	R	R	S	S	S	R	R	R	S
37	Human	14047003	Laboratory-based surveillance	2014	A	I		Yes	CTX-M1	pESI-like	281.2	IncP		pos	pos	pos	pos	pos	pos	neg																			R	R	R	R	S	S	S	R	R	R	S
38	Human	14047006	Laboratory-based surveillance	2014	A	I		Yes	CTX-M1	pESI-like	281.0	IncP		pos	pos	pos	pos	pos	pos	neg																			R	R	R	R	S	S	S	R	R	R	S
39	Human	14044239	Laboratory-based surveillance	2014	A	I		Yes	CTX-M1	pESI-like	285.9	IncP		pos	pos	pos	pos	pos	pos	neg																			R	R	R	R	S	S	S	R	R	R	S
40	Human	14040573	Laboratory-based surveillance	2014	A	I		Yes	CTX-M1	pESI-like	280.7	IncP		pos	pos	pos	pos	pos	pos	neg																			R	R	R	R	S	S	S	R	R	R	S
41	Human	14040966	Laboratory-based surveillance	2014	A	I		Yes	CTX-M1	pESI-like	283.9	IncP		pos	pos	pos	pos	pos	pos	neg																			R	R	R	R	S	S	S	R	R	R	S
42	Human	14052450	Laboratory-based surveillance	2014	A	I		Yes	CTX-M1	pESI-like	284.1	IncP		pos	pos	pos	pos	pos	pos	neg																			R	R	R	R	S	S	S	R	R	R	S
47	Human	14069211	Laboratory-based surveillance	2014	A	I		Yes	CTX-M1	pESI-like	290.0	IncP		pos	pos	pos	pos	pos	pos	neg																			R	R	R	R	S	S	S	R	R	R	S
73	Human	14041875	Laboratory-based surveillance	2014	A	I		No	/	pESI-like	283.7	IncP		pos	pos	pos	pos	pos	pos	neg																			R	S	R	R	S	S	S	R	R	R	S
44	Meat from broilers	14057027/15	Laboratory-based surveillance	2014	A	I	Yes	Yes	CTX-M1	pESI-like	278.1	IncP	Yes/Yes	pos	pos	pos	pos	pos	pos	neg	pos	neg	pos	pos	neg	neg	neg	pos	neg	neg	neg	pos	neg	neg	neg	neg	neg	neg	R	R	R	R	S	S	S	R	R	R	S
45	Meat from broilers	14057027/14	Laboratory-based surveillance	2014	A	I		Yes	CTX-M1	pESI-like	284.2	IncP		pos	pos	pos	pos	pos	pos	neg																			R	R	R	R	S	S	S	R	R	R	S
15	Broiler chicken	13055756/7	NCP	2013	A	I		Yes	CTX-M1	pESI-like	297.1	IncP		pos	pos	pos	pos	pos	pos	neg																			R	R	R	R	S	R	S	R	R	R	S
16	Broiler chicken	13055756/8	NCP	2013	A	I		Yes	CTX-M1	pESI-like	282.7	IncP		pos	pos	pos	pos	pos	pos	neg																			R	R	R	R	S	R	S	R	R	R	S
17	Broiler chicken	13055756/2	NCP	2013	A	I		Yes	CTX-M1	pESI-like	280.0	IncP		pos	pos	pos	pos	pos	pos	neg																			R	R	R	R	S	R	S	R	R	R	S
18	Broiler chicken	13017779/8	NCP	2013	A	I		Yes	CTX-M1	pESI-like	269.1	IncP		pos	pos	pos	pos	pos	pos	neg																			R	R	R	R	S	S	S	R	R	R	S
20	Broiler chicken	13017779/4	NCP	2013	A	I		Yes	CTX-M1	pESI-like	267.3	IncP		pos	pos	pos	pos	pos	pos	neg																			R	R	R	R	S	S	S	R	R	R	S
21	Broiler chicken	13017779/5	NCP	2013	A	I	Yes	Yes	CTX-M1	pESI-like	279.3	IncP		pos	pos	pos	pos	pos	pos	neg	pos	neg	pos	pos	pos	neg	pos	neg	neg	neg	neg	pos	neg	neg	neg	neg	neg	neg	R	R	R	R	S	R	S	R	R	R	S
22	Broiler chicken	13017779/12	NCP	2013	A	I		Yes	CTX-M1	pESI-like	277.9	IncP		pos	pos	pos	pos	pos	pos	neg																			R	R	R	R	S	S	S	R	R	R	S
26	Broiler chicken	13082478/70	Laboratory-based surveillance	2013	A	I		Yes	CTX-M1	pESI-like	284.4	IncP		pos	pos	pos	pos	pos	pos	neg																			R	R	R	R	S	R	S	R	R	R	S
10	Human	13002124/1	Laboratory-based surveillance	2013	A	I	Yes	Yes	CTX-M1	pESI-like	280.0	IncP		pos	pos	pos	pos	pos	pos	neg	pos	neg	pos	pos	pos	neg	pos	neg	neg	neg	neg	neg	neg	neg	neg	neg	neg	neg	R	R	R	R	S	S	S	R	R	R	S
27	Human	13020527	Laboratory-based surveillance	2013	A	I		Yes	CTX-M1	pESI-like	282.4	IncP		pos	pos	pos	pos	pos	pos	neg																			R	R	R	R	S	S	S	R	R	R	S
28	Human	13044434/3	Laboratory-based surveillance	2013	A	I		Yes	CTX-M1	pESI-like	282.4	IncP		pos	pos	pos	pos	pos	pos	neg																			R	R	R	R	S	S	S	R	R	R	S
31	Human	13077520	Laboratory-based surveillance	2013	A	I		Yes	CTX-M1	pESI-like	275.0	IncP		pos	pos	pos	pos	pos	pos	neg																			R	R	R	R	S	S	S	R	R	R	S
13	Meat from broilers	13002124/35	Laboratory-based surveillance	2013	A	I		Yes	CTX-M1	pESI-like	271.2	IncP		pos	pos	pos	pos	pos	pos	neg																			R	R	R	R	S	S	S	R	R	R	S
14	Meat from broilers	13002124/34	Laboratory-based surveillance	2013	A	I	Yes	Yes	CTX-M1	pESI-like	284.4	IncP	Yes/Yes	pos	pos	pos	pos	pos	pos	neg	pos	neg	pos	pos	pos	neg	neg	pos	neg	neg	neg	neg	neg	neg	neg	neg	neg	neg	R	R	R	R	S	S	S	R	R	R	S
3	Broiler chicken	12037823/14	NCP	2012	A	I		Yes	CTX-M1	pESI-like	280.0	IncP		pos	pos	pos	pos	pos	pos	neg																			R	R	R	R	S	R	S	R	R	R	S
4	Broiler chicken	12037823/16	NCP	2012	A	I		Yes	CTX-M1	pESI-like	287.7	IncP		pos	pos	pos	pos	pos	pos	neg																			R	R	R	R	S	S	S	R	R	R	S
5	Broiler chicken	12037823/7	NCP	2012	A	I		Yes	CTX-M1	pESI-like	268.5	IncP		pos	pos	pos	pos	pos	pos	neg																			R	R	R	R	S	S	S	R	R	R	S
6	Broiler chicken	12037823/18	NCP	2012	A	I		Yes	CTX-M1	pESI-like	263.6	IncP		pos	pos	pos	pos	pos	pos	neg																			R	R	R	R	S	S	S	R	R	R	S
7	Broiler chicken	12037823/10	NCP	2012	A	I		Yes	CTX-M1	pESI-like	271.4	IncP		pos	pos	pos	pos	pos	pos	neg																			R	R	R	R	S	R	S	R	R	R	S
8	Broiler chicken	12034722/1	NCP	2012	A	I		Yes	CTX-M1	pESI-like	281.0	IncP	Yes/Yes	pos	pos	pos	pos	pos	pos	neg																			R	R	R	R	S	R	R	R	R	R	S
9	Broiler chicken	12028927/9	NCP	2012	A	I		Yes	CTX-M1	pESI-like	280.5	IncP		pos	pos	pos	pos	pos	pos	neg																			R	R	R	R	S	S	S	R	R	R	S
56	Broiler chicken	12034455/54	NCP	2012	A	I		No	/	pESI-like	273.0	IncP		pos	pos	pos	pos	pos	pos	neg																			R	S	R	R	R	R	S	R	R	R	S
57	Broiler chicken	12037829/22	NCP	2012	A	I		No	/	pESI-like	271.6	IncP		pos	pos	pos	pos	pos	pos	neg																			S	S	R	R	S	R	S	R	R	R	S
59	Broiler chicken	12037823/17	NCP	2012	A	I		No	/	pESI-like	272.5	IncP		pos	pos	pos	pos	pos	pos	neg																			R	S	R	R	S	R	S	R	R	R	S
60	Broiler chicken	12037823/11	NCP	2012	A	I	Yes	Yes	CTX-M1	pESI-like	279.2	IncP	Yes/Yes	pos	pos	pos	pos	pos	pos	neg	pos	neg	pos	pos	pos	neg	pos	neg	neg	neg	neg	neg	neg	neg	neg	neg	neg	neg	R	R	R	R	R	S	S	R	R	R	S
68	Human	12034789/1	Laboratory-based surveillance	2012	A	I		No	/	pESI-like	278.7	IncP		pos	pos	pos	pos	pos	pos	neg																			S	S	R	R	R	S	S	R	R	R	S
1	Meat from pig	11024547/4	Laboratory-based surveillance	2011	A	I		Yes	CTX-M1	pESI-like	282.6	IncP		pos	pos	pos	pos	pos	pos	neg																			R	R	R	R	S	R	S	R	R	R	S
43	Meat from broilers	14057027/10	Laboratory-based surveillance	2014	B	I		Yes	CTX-M1	pESI-like	279.6	IncP		pos	pos	pos	pos	pos	pos	neg																			R	R	R	R	S	S	S	R	R	R	S
23	Broiler chicken	13017779/13	NCP	2013	C	I		Yes	CTX-M1	pESI-like	264.0	IncP		pos	pos	pos	pos	pos	pos	neg																			R	R	R	R	S	S	S	R	R	R	S
61	Meat from broilers	09051564/79	Laboratory-based surveillance	2009	C	I	Yes	No	/	pESI-like	265.2	IncP		pos	pos	pos	pos	pos	pos	neg	pos	neg	pos	neg	neg	neg	neg	pos	neg	neg	neg	pos	neg	neg	neg	neg	neg	neg	S	S	R	R	R	R	S	R	R	R	S
29	Human	13046066	Laboratory-based surveillance	2013	D	I		Yes	CTX-M1	pESI-like	283.4	IncP		pos	pos	pos	pos	pos	pos	neg																			R	R	R	R	S	S	S	R	R	R	R
30	Human	13050881	Laboratory-based surveillance	2013	D	I		Yes	CTX-M1	pESI-like	286.1	IncP		pos	pos	pos	pos	pos	pos	neg																			R	R	R	R	S	S	S	R	R	R	S
100	Meat	08019526/1	Laboratory-based surveillance	2008	E	I		No	/	pESI-like	268.5	IncP		pos	pos	pos	pos	pos	pos	neg																			S	S	R	R	R	S	S	R	R	S	S
70	Human	13067515/1	Laboratory-based surveillance	2013	F	I		No	/	pESI-like	270.2	IncP		pos	pos	pos	pos	pos	pos	neg																			S	S	R	R	R	S	S	R	R	S	S
92	Human	04022503	Laboratory-based surveillance	2004	F	I		No	/	No plasmid		neg		neg	neg	neg	neg	neg	/	/																			S	S	S	S	S	S	S	S	S	S	S
82	Meat from broilers	03006132	Laboratory-based surveillance	2003	F	I		No	/	IncA/C	165.5	IncA/C		neg	neg	neg	neg	neg	/	/																			R	S	S	S	R	S	S	R	R	R	R
90	Human	02032478/2	Laboratory-based surveillance	2002	F	I		No	/	No plasmid		neg		neg	neg	neg	neg	neg	/	/																			S	S	S	S	S	S	S	S	S	S	S
74	Human	14021262	Laboratory-based surveillance	2014	G	I		No	/	pESI-like	284.8	IncP		pos	pos	pos	pos	pos	pos	neg																			S	S	R	R	R	R	S	R	R	R	S
24	Broiler chicken	13065790/182	Laboratory-based surveillance	2013	H	I		Yes	CTX-M1	pESI-like	292.8	IncP		pos	pos	pos	pos	pos	pos	neg																			R	R	R	R	R	R	S	R	R	R	S
25	Broiler chicken	13065790/183	Laboratory-based surveillance	2013	H	I		Yes	CTX-M1	pESI-like	281.3	IncP		pos	pos	pos	pos	pos	pos	neg																			R	R	R	R	R	R	S	R	R	R	S
19	Broiler chicken	13017779/3	NCP	2013	I	I		Yes	CTX-M1	pESI-like	286.9	IncP		pos	pos	pos	pos	pos	pos	neg																			R	R	R	R	S	S	S	R	R	R	S
11	Meat from broilers	13002124/19	Laboratory-based surveillance	2013	I	I		Yes	CTX-M1	pESI-like	297.9	IncP		pos	pos	pos	pos	pos	pos	neg																			R	R	R	R	R	R	S	R	R	R	S
12	Meat from pig	13002124/23	Laboratory-based surveillance	2013	I	I		Yes	CTX-M1	pESI-like	290.0	IncP		pos	pos	pos	pos	pos	pos	neg																			R	R	R	R	R	R	S	R	R	R	S
32	Pig	13065790/185	Laboratory-based surveillance	2013	I	I	Yes	Yes	CTX-M1	pESI-like	294.5	IncP		pos	pos	pos	pos	pos	pos	neg	pos	pos	pos	pos	pos	neg	neg	neg	neg	neg	neg	neg	neg	neg	neg	neg	neg	pos	R	R	R	R	S	S	S	R	R	R	S
2	Broiler chicken	12037823/13	NCP	2012	I	I		Yes	CTX-M1	pESI-like	280.1	IncP		pos	pos	pos	pos	pos	pos	neg																			R	R	R	R	S	R	S	R	R	R	S
34	Human	14026835	Laboratory-based surveillance	2014	J	I	Yes	Yes	CTX-M65	pESI-like	321.8	IncP		pos	pos	pos	pos	pos	pos	neg	pos	neg	pos	neg	pos	pos	pos	pos	neg	neg	pos	neg	neg	neg	pos	pos	neg	neg	R	R	R	R	S	R	R	R	R	R	R
69	Human	11036622	Laboratory-based surveillance	2011	K	I		No	/	pESI-like	285.8	IncP		pos	pos	pos	pos	pos	pos	neg																			S	S	R	S	S	R	S	R	R	R	S
98	Meat from pig	07013628	Laboratory-based surveillance	2007	L	I		No	/	No plasmid		neg		neg	neg	neg	neg	neg	/	/																			S	S	S	S	S	S	S	S	S	S	S
99	Meat from broilers	07041415	Laboratory-based surveillance	2007	M	Single isolate	Yes	No	/	pESI-like	237.5	IncP		pos	pos	pos	pos	pos	pos	neg	neg	neg	neg	neg	neg	neg	neg	neg	neg	neg	neg	pos	neg	neg	neg	neg	neg	neg	S	S	R	R	S	S	S	S	S	S	S
67	Human	12063093	Laboratory-based surveillance	2012	N	II		No	/	No plasmid		neg		neg	neg	neg	neg	neg	/	/																			S	S	S	S	S	S	S	S	S	S	S
77	Human	10077790/1	Laboratory-based surveillance	2010	N	II		No	/	No plasmid		neg		neg	neg	neg	neg	neg	/	/																			S	S	S	S	S	S	S	S	S	S	S
66	Human	08012694	Laboratory-based surveillance	2008	N	II		No	/	IncHI1	302.0	IncHI1		neg	neg	neg	neg	neg	/	/																			S	S	S	S	R	S	S	R	R	R	S
75	Human	08012290/2	Laboratory-based surveillance	2008	N	II		No	/	IncHI1	307.1	IncHI1		neg	neg	neg	neg	neg	/	/																			R	S	S	S	R	S	S	R	R	S	S
97	Broiler chicken	07046538	Laboratory-based surveillance	2007	N	II		No	/	No plasmid		neg		neg	neg	neg	neg	neg	/	/																			S	S	S	S	S	S	S	S	S	S	S
95	Human	060004081/1	Laboratory-based surveillance	2006	N	II		No	/	IncHI1	240.0	IncHI1		neg	neg	neg	neg	neg	/	/																			R	S	S	S	R	R	S	R	R	R	R
80	Meat from pig	04032077	Laboratory-based surveillance	2004	N	II		No	/	IncHI1	242.8	IncHI1		neg	neg	neg	neg	neg	/	/																			R	S	S	S	R	R	S	R	R	R	R
84	Human	030000085	Laboratory-based surveillance	2003	N	II		No	/	IncI1	85.9	IncI1		neg	neg	neg	neg	neg	/	/																			R	S	S	S	S	S	S	S	S	S	S
85	Human	02043889/12	Laboratory-based surveillance	2002	O	II		No	/	No plasmid		neg		neg	neg	neg	neg	neg	/	/																			S	S	S	S	R	S	S	S	R	R	S
87	Human	02028257	Laboratory-based surveillance	2002	P	II		No	/	No plasmid		neg		neg	neg	neg	neg	neg	/	/																			S	S	S	S	S	S	S	S	S	S	S
79	Human	04013720/3	Laboratory-based surveillance	2004	Q	II		No	/	IncHI2	241.7	IncHI2		neg	neg	neg	neg	neg	/	/																			R	S	S	S	S	S	S	S	R	R	S
101	Meat	08021320	Laboratory-based surveillance	2008	R	II		No	/	No plasmid		neg		neg	neg	neg	neg	neg	/	/																			S	S	S	S	S	S	S	S	S	S	S
72	Human	13055739	Laboratory-based surveillance	2013	S	II		No	/	No plasmid		neg		neg	neg	neg	neg	neg	/	/																			S	S	S	S	S	S	S	S	S	S	S
65	Guinea fowl	09051564/33	Laboratory-based surveillance	2009	T	II	Yes	No	/	IncI1	95.5	IncI1		neg	neg	neg	neg	neg	pos	pos	neg	pos	pos	neg	neg	neg	neg	pos	pos	neg	neg	neg	pos	pos	neg	neg	pos	neg	S	S	R	R	R	R	S	R	S	R	R
93	Human	04033479	Laboratory-based surveillance	2004	T	II		No	/	No plasmid		neg		neg	neg	neg	neg	neg	/	/																			S	S	R	S	R	S	S	R	S	S	S
83	Human	030000089/1	Laboratory-based surveillance	2003	T	II		No	/	No plasmid		neg		neg	neg	neg	neg	neg	/	/																			S	S	R	S	S	S	S	R	R	S	S
55	Broiler chicken	09017779/143	NCP	2009	U	II		No	/	No plasmid		neg		neg	neg	neg	neg	neg	/	/																			S	S	S	S	S	S	S	S	S	S	S
78	Meat from pig	04007903	Laboratory-based surveillance	2004	U	II		No	/	No plasmid		neg		neg	neg	neg	neg	neg	/	/																			S	S	R	S	R	S	S	S	S	S	S
88	Meat from pig	01000467	Laboratory-based surveillance	2001	U	II		No	/	No plasmid		neg		neg	neg	neg	neg	neg	/	/																			S	S	S	S	S	S	S	S	S	S	S
91	Human	04025836	Laboratory-based surveillance	2004	V	II		No	/	No plasmid		neg		neg	neg	neg	neg	neg	/	/																			S	S	R	S	R	S	S	S	S	S	S
71	Human	14021766/18	Laboratory-based surveillance	2014	W	II		No	/	No plasmid		neg		neg	neg	neg	neg	neg	/	/																			S	S	S	S	S	S	S	S	S	S	S
54	Meat from broilers	11015181/40	Laboratory-based surveillance	2011	W	II		No	/	No plasmid		neg		neg	neg	neg	neg	neg	/	/																			S	S	S	S	S	S	S	R	S	S	S
64	Broiler chicken	09021315/33	Laboratory-based surveillance	2009	W	II		No	/	No plasmid		neg		neg	neg	neg	neg	neg	/	/																			S	S	S	S	S	S	S	S	S	S	S
62	Meat from pig	09002967/55	Laboratory-based surveillance	2009	W	II		No	/	No plasmid		neg		neg	neg	neg	neg	neg	/	/																			S	S	S	S	S	S	S	S	S	S	S
96	Meat from broilers	07073113	Laboratory-based surveillance	2007	W	II		No	/	No plasmid		neg		neg	neg	neg	neg	neg	/	/																			S	S	S	S	S	S	S	S	S	S	S
94	Meat from broilers	06029746	Laboratory-based surveillance	2006	W	II	Yes	No	/	IncI1	98.1	IncI1		neg	neg	neg	neg	neg	pos	pos	neg	neg	neg	neg	neg	neg	neg	pos	pos	pos	neg	neg	neg	neg	neg	neg	pos	neg	S	S	S	S	R	S	S	S	R	S	R
76	Human	08026203/1	Laboratory-based surveillance	2008	X	II		No	/	No plasmid		neg		neg	neg	neg	neg	neg	/	/																			S	S	S	S	S	S	S	S	S	S	S

## Sheet: Table B S1 File
Purpose	Primer name	Sequence 5' to 3'	Reference
Replicon typing		PBRT diatheva	Aviv G et al., 2014
pESI backbone distribution	hyp pESI Rv	GTG GTA GTT TGT CCT TTG GC	Aviv G et al., 2014
pESI backbone distribution	hyp pESI Fw	GCG GTG AAG ATG GTT ATC AG	Aviv G et al., 2014
mer operon distribution	MerA Rv	CTGGGCAGAAACGACAAGAC	Aviv G et al., 2014
mer operon distribution	MerA Fw	CAGTGGAAGTCCAGTACGGAG	Aviv G et al., 2014
K88-like (pESI presence)	k88 Rv	GAATTCTTTACCGGTAACGTTAG	Aviv G et al., 2014
K88-like (pESI presence)	k88 Fw	CTTCCACCAGTAACCAGAAATG	Aviv G et al., 2014
ipf (pESI presence)	Fim Rv	CAATAATACTTTCTGTCAGATAAC	Aviv G et al., 2014
ipf (pESI presence)	Fim Fw	GTATCAATCCGGGCATGATAAC	Aviv G et al., 2014
ybt distribution	irp2 Fw	ACGGACATGCGTTATCAGTG	Aviv G et al., 2014
ybt distribution	irp2 Rv	GTTCCAGAGCGTGACCTGA	Aviv G et al., 2014
pMLST- type I restriction-modification enzyme	ardA Rv	TCACCGACGGAACACATGACC	García-Fernández A et al., 2008, JAC
pMLST- type I restriction-modification enzyme	ardA Fw	ATGTCTGTTGTTGCACCTGC	García-Fernández A et al., 2008, JAC
pMLST-type IV pilus biogenesis	pilL Rv	AACCACTATCTCGCCAGCAG	García-Fernández A et al., 2008, JAC
pMLST-type IV pilus biogenesis	pilL Fw	CCATATGACCATCCAGTGCG	García-Fernández A et al., 2008, JAC
pMLST-DNA primase	sogS Rv	AACAGTGATATGCCGTCGC	García-Fernández A et al., 2008, JAC
pMLST-DNA primase	sogS Fw	TTCCGGGGCGTAGACAATACT	García-Fernández A et al., 2008, JAC
pMLST-involved in maintenance and plasmid transfer	trbA Rv	TCTTACAATCGACAGCCTGT	García-Fernández A et al., 2008, JAC
pMLST-involved in maintenance and plasmid transfer	trbA Fw	CGACAAATGCTTCCGGGGT	García-Fernández A et al., 2008, JAC
pMLST-replicase gene	repI1 Rv	TCGTCGTTCCGCCAAGTTCGT	García-Fernández A et al., 2008, JAC
pMLST-replicase gene	repI1 Fw	CGAAAGCCGGACGGCAGAA	García-Fernández A et al., 2008, JAC

## Sheet: Table C S1 File
Isolates	no. contigs	N50	Median coverage depth	Accession no.
14035093_human_pESI_CTX_M1_2014	94	216880	46287921	ERR1014115
14057027_15_broiler_meat_pESI_CTX_M1_2014	106	193699	44542160	ERR1014116
13017779_5_broiler_chicken_pESI_CTX_M1_2013	96	203861	60254321	ERR1014114
13002124_1_human_pESI_CTX_M1_2013	102	212575	67006369	ERR1014112
13002124_34_broiler meat_pESI_CTX_M1_2013	96	194440	62443758	ERR1014113
12037823_11_broiler_chicken_pESI_CTX_M1_2012	92	263445	44825871	ERR1014117
09051564_79_broiler_meat_pESI_ESC-S_2009	94	161065	34257490	ERR1014118
13065790_185_Pig_pESI_CTX_M1_2013	97	203376	32386946	ERR1014108
14026835_human_pESI_CTX_M65_2014	128	174407	75614918	ERR1014119
07041415_broiler_meat_pESI_ESC-S_2007	96	193281	29189143	ERR1014109
09051564_33_guinea_fowl_Incl1_ESC-S_2009	111	168268	37526096	ERR1014110
06029746_broiler_meat_IncI1_ESC-S_2006	92	182467	53635706	ERR1014111

## Sheet: Table D S1 File
Isolates	blaCTX		pESI
	contig no.	alignment position	alignment position
14035093_human_pESI_CTX_M1_2014	NODE_140	4347..3472	4641..43696	1..92	4642..4733
14057027_15_broiler_meat_pESI_CTX_M1_2014	NODE_114	1834..959	2128..1883	2129..2218
13017779_5_broiler_chicken_pESI_CTX_M1_2013	NODE_75	4333..3458	4627..4382	1..96	4628..4723
13002124_1_human_pESI_CTX_M1_2013	NODE_51	4373..3498	4667..4422	1..88	4668..4755	4667..4428
13002124_34_broiler meat_pESI_CTX_M1_2013	NODE_86	4430..3555	4724..4479	1..98	4725..4822
12037823_11_broiler_chicken_pESI_CTX_M1_2012	NODE_51	4424..3549	4718..4473	1..92	4719..4810
09051564_79_broiler_meat_pESI_ESC-S_2009	-	-	contains
13065790_185_Pig_pESI_CTX_M1_2013	NODE_21	443..1318	149..394	4922..4775	148..15
14026835_human_pESI_CTX_M65_2014	NODE_105	1003..1319	87..441	1..94	1..65
07041415_broiler_meat_pESI_ESC-S_2007	-	-	contains
09051564_33_guinea_fowl_Incl1_ESC-S_2009	-	-	contains
06029746_broiler_meat_IncI1_ESC-S_2006	-	-	contains
*contains = it contains pESI-like but it does not contain any blaCTX-M gene
*alignment position in pESI-like is the position in the same contig containing the blaCTX-M gene

## Sheet: Table E S1 File
ID	Origin	Year	PFGE pulsotype	Group	Plasmid	ESC R	ardA	pilL	repl	sogS	trbA	ST
14035093	Human	2014	A	I	pESI-like	Yes	2	3	/	9	21	Untypable
14057027/15	Meat from broilers	2014	A	I	pESI-like	Yes	/*	3	/	9	21	Untypable
13017779/5	Broiler chicken	2013	A	I	pESI-like	Yes	2	3	/	9	21	Untypable
13002124/1	Human	2013	A	I	pESI-like	Yes	2	3	/	9	21	Untypable
13002124/34	Meat from broilers	2013	A	I	pESI-like	Yes	2	3	/	9	21	Untypable
12037823/11	Broiler chicken	2012	A	I	pESI-like	Yes	2	3	/	9	21	Untypable
09051564/79	Meat from broilers	2009	C	I	pESI-like	No	2	3	/	9	21	Untypable
13065790/185	Pig	2013	I	I	pESI-like	Yes	2	3	/	9	21	Untypable
14026835	Human	2014	J	I	pESI-like	Yes	11	3	/	14	8	Untypable
07041415	Meat from broilers	2007	M		pESI-like	No	2	/**	/	9	21	Untypable
09051564/33	Guinea fowl	2009	T	II	IncI1	No	4	1	1	2	13	IncI1 ST26(CC26)
06029746	Meat from broilers	2006	W	II	IncI1	No	4	1	1	2	13	IncI1 ST26(CC26)
Legend:
* 95.45 % ID; HSP 22/343 of the ardA_1 allele
** 94.74% ID; HSP 19/254 of the pilL_14 allele

## Sheet: Table F S1 File
Isolates	qacEdelta1			faeD			ipf			irp2
	percent identify	HSP	contig no.	percent identify	HSP	contig no.	percent identify	HSP	contig no.	percent identity	HSP
14035093_human_pESI_CTX_M1_2014	100	348/348	NODE_90	82	1886/2286	NODE_26	80	1892/2336	NODE_26	98	5974/6120
14057027_15_broiler_meat_pESI_CTX_M1_2014	100	348/348	NODE_91	82	1886/2286	NODE_9	80	1892/2336	NODE_9	98	5974/6120
13017779_5_broiler_chicken_pESI_CTX_M1_2013	100	187/187	NODE_69	82	1886/2286	NODE_3	80	1892/2336	NODE_3	98	5974/6120
13002124_1_human_pESI_CTX_M1_2013	100	348/348	NODE_26	82	1886/2286	NODE_5	80	1892/2336	NODE_5	98	5974/6120
13002124_34_broiler meat_pESI_CTX_M1_2013	100	348/348	NODE_111	82	1886/2286	NODE_94	80	1892/2336	NODE_94	98	5974/6120
12037823_11_broiler_chicken_pESI_CTX_M1_2012	100	348/348	NODE_31	82	1886/2286	NODE_27	80	1892/2336	NODE_27	98	5974/6120
09051564_79_broiler_meat_pESI_ESC-S_2009	100	348/348	NODE_91	82	1887/2286	NODE_20	80	1892/2336	NODE_20	98	5974/6120
13065790_185_Pig_pESI_CTX_M1_2013	100	348/348	NODE_113	82	1886/2286	NODE_16	80	1892/2336	NODE_16	98	5974/6120
14026835_human_pESI_CTX_M65_2014	100	348/348	NODE_54	82	1886/2286	NODE_55	81	1683/2057	NODE_60	98	5974/6120
07041415_broiler_meat_pESI_ESC-S_2007	0	-	-	82	1887/2286	NODE_163	80	1892/2336	NODE_163	98	5974/6120
09051564_33_guinea_fowl_Incl1_ESC-S_2009	0	-	-	0	-	-	0	-	-	0	-
06029746_broiler_meat_IncI1_ESC-S_2006	0	-	-	0	-	-	0	-	-	0	-
HSP = alignment length / length of the gene

## Sheet: Table G S1 File
	Sample ID	12034722/1		12037823/11		1302124/34		14057027/15
	Strain definition	Salmonella infantis	Transconjugant E. coli K12	Salmonella infantis	Transconjugant E. coli K12	Salmonella infantis	Transconjugant E. coli K12	Salmonella infantis	Transconjugant E. coli K12
aminoaminoglycoside resistance	aadA1_1	negative	negative	negative	negative	positive	positive	positive	positive
trimethoprim resistance	dfrA1_21	positive	positive	positive	positive	positive	positive	positive	positive
trimethoprim resistance	dfrA14_21	positive	positive	positive	positive	positive	positive	negative	negative
sulphonamide resistance	sul1_11	positive	positive	positive	positive	positive	positive	positive	positive
tetracycline resistance	tetA_11	positive	positive	positive	positive	positive	positive	positive	positive
beta lactam resistance	ctxM1_11	positive	positive	positive	positive	positive	positive	positive	positive
